# Supplementary material for: Fatty acid desaturation and lipoxygenase pathways support trained immunity
Source: Nat Commun. 2023 Nov 15;14:7385. doi: 10.1038/s41467-023-43315-x (PMC10651900; doi:10.1038/s41467-023-43315-x)
Supplement: Supplementary file 4 — Source Data [file 41467_2023_43315_MOESM4_ESM.xlsx]

## Sheet: Fig1
Figure 1
AA	Day 1
RPMI	0.005567	0.000561	0.000973	0.0022	0.003108	0.002907	0.00112956	0.000746129
BG	0.003408	0.001745	0.001916	0.001548	0.003516	0.003608
BCG	0.002683	0.007321			0.002499	0.003061	0.00129321	0.000957385
LPS					0.0067	0.003721	0.00165609	0.00144526
15-HETE
RPMI	0.012834	0.002424	0.004095	0.014317	0.003368	0.002486	1e-06	1e-06
BG	0.034041	0.015796	0.000822	0.000791	0.002508	0.002683
BCG	0.023949	0.063351			0.002725	0.00444	0.000923234	0.000709646
LPS					0.009652	0.007366	0.00117581	0.00096575
TxB2
RPMI	0.489903	0.100397	1e-06	1e-06	0.015372	0.026187
BG	1.18144	0.77953	0.002445	0.001994	0.007425	0.006664
BCG	0.806276	1.95896			0.012127	0.016131	0.0134661	0.0038196
LPS					0.029941	0.016515	0.00449322	0.0033458
5-HETE
RPMI	0.002241	0.000322	0.000533	0.045937	0.000476674	0.000421668	0.000264769
BG	0.005228	0.002123	0.000454	0.000347	0.000356429	0.000656283
BCG	0.00362	0.012577			0.000827244	0.00356822	0.012351	0.00106439
LPS					0.00582674	0.000908536	0.00214951	0.00175909
12-HETE
RPMI	1.04532	0.292142	0.005617	0.009942	0.078803	0.088565	0.00763679	0.0037416
BG	1.58939	1.11218	0.006044	0.004374	0.021811	0.045066
BCG	1.20998	3.86026			0.021769	0.021157	0.0788256	0.0231252
LPS					0.119579	0.016199	0.0239765	0.0154727
Leukotriene B4
RPMI	0.008833	0.001295		0.006925	0.00481
BG	0.015868	0.007522				0.00474
BCG	0.009713	0.01724			0.00355	0.0031	0.00924725	0.000473889
LPS					0.00683	0.00358	0.000940047	0.000512434
6-Trans-LTB4
RPMI	0.001914	0.000243	1e-06	0.008562		0.00053
BG	0.002047	0.000995	1e-06	1e-06
BCG	0.001197	1e-06				0.000331	0.00131346
LPS						0.000131789	0.000131789	0.000131789
8-HETE
RPMI	0.007324	0.001402	1e-06	0.003437	1e-06	1e-06	0.000187	0.000215
BG	0.00844	0.005118	1e-06	1e-06	1e-06	1e-06
BCG	0.005477	0.024503			1e-06	0.000346329	0.000364	0.000346
LPS			1e-06	1e-06	1e-06	0.000393338	0.000246	0.000142
11-HETE
RPMI	0.037016	0.008837	1e-06	0.019167	0.005282	0.006844	0.000303644	1e-06
BG	0.230673	0.109646	0.000665	0.000885	0.003699	0.005267
BCG	0.133983	0.346325			0.005235	0.014122	0.000390112	1e-06
LPS					0.043542	0.014763	0.000335384	0.000308757
EPA
RPMI	0.000623	9.83e-05	6.84e-05	0.000284	0.000487	0.000522	0.000103668	7.10622e-05
BG	0.000638	0.00035	0.000471	0.000339	0.000884	0.000791
BCG	0.000507	0.001209			0.000732	0.000991	0.000139221	9.88948e-05
LPS					0.001032	0.0012	0.000143371	0.000147477
5-HEPE
RPMI	1e-06	1e-06	0.002439	0.003578			1e-06	1e-06
BG	0.001053	0.00058	1e-06	1e-06
BCG	0.000749	0.002257			1e-06	0.000756	0.00159286	1e-06
LPS					1e-06	0.000194	0.0003545	0.000247454
18-HEPE
RPMI	1e-06	8.25e-05	1e-06	1e-06	1e-06	1e-06
BG	0.000263	0.00019	1e-06	1e-06	1e-06	1e-06
BCG	0.000297	0.000714	1e-06	1e-06	1e-06	6.05e-05
LPS					1e-06	1e-06	0.000161129	0.000191016
15-HEPE
RPMI	1e-06	0.00027	1e-06	1e-06	1e-06	1e-06	1e-06	1e-06
BG	0.00074	0.000743	1e-06	1e-06	1e-06	1e-06	1e-06	1e-06
BCG	0.000814	0.002225			1e-06	1e-06	1e-06	1e-06
LPS					1e-06	1e-06	1e-06	1e-06
12-HEPE
RPMI	0.12834	0.032065	0.00167965	0.001145	0.003104	0.003537	0.000681623	0.000199591
BG	0.201559	0.152818	0.000669	0.000637	0.001125	0.002208
BCG	0.151643	0.422338			0.004929	0.001692	0.00575953	0.00167965
LPS					0.007207	0.001636	0.00166785	0.001547
DHA
RPMI	0.002125	0.000278	0.000491	0.002068	0.001079	0.00104	0.000438047	0.000353855
BG	0.001506	0.000791	0.00063	0.000549	0.00114	0.000981
BCG	0.001027	0.003289			0.000761	0.000845	0.000603554	0.000445192
LPS					0.001635	0.000888	0.000537216	0.000447875
10-HDHA
RPMI	0.002865	0.000896	1e-06	0.001263	1e-06	0.000301021	0.000303644	1e-06
BG	0.004515	0.003389	1e-06	1e-06	1e-06	1e-06
BCG	0.003126	0.011599	1e-06	1e-06	1e-06	0.00019582	0.000390112	1e-06
LPS					1e-06	1e-06	0.000335384	0.000217777
17-HDHA
RPMI	0.001511	0.000343	1e-06	1e-06	1e-06	1e-06	1e-06	1e-06
BG	0.001924	0.001684	1e-06	1e-06	1e-06	1e-06
BCG	0.001856	0.004255			1e-06	0.000212	1e-06	1e-06
LPS					1e-06	1e-06	1e-06	1e-06
7-HDHA
RPMI	1e-06	7.84e-05	1e-06	0.001181
BG	0.00037	1e-06	1e-06	1e-06
BCG	0.000262	0.000722					0.000206503
LPS					1e-06	1e-06
14-HDHA
RPMI	0.000576	0.001959	0.00345529	0.00317595	0.00032	0.00104	0.000419	0.005438
BG	0.000361	0.000406	0.00151725	0.00239288	3.18e-05	0.000565	6.72e-05	0.002041
BCG			0.00160155	0.0014528	0.000504	0.000642
LPS		0.000765947	0.00831932	0.000765947				0.000420703

## Sheet: Fig2A
Figure 2A
4h				24h
FADS1	FADS2	SCD		FADS1	FADS2	SCD
0.134467	1.46986	0.240994		0.897623	0.434897	0.740949
0.451915	1.18344	0.879612		1.25476	1.56343	0.960004
0.700176	3.16832	0.939852		0.783978	0.50078	0.642039
0.53692	1.22	1.27831		0.36391	1.11277	0.21291
0.35437	0.51201	0.88298		0.91527	0.5066	0.55461
0.78192	1.59562	0.80321		1.81165	2.75175	2.12041
1.61029	1.54943	1.66341		0.70786	1.86633	0.63006
1.05503	0.49	1.61775		0.34324	0.26877	0.29391
	2.27
	4.5

## Sheet: Fig2C
Figure 2C
TNFa	Ctrl						SC-26196 5uM						SC-26196 15uM
RPMI	2113.26	1823.58	359.78	577.18	480.5	1612.18	3031.38	1503.74	380.76	933.76	195.38	2144.42	2555.84	1348.1	326.9	1430.7	993.7	3563.1
BCG	3568.08	4066.6	1277.2	2178.68	1755.76	1345.22	3254.08	2225.86	845.4	1131	517.2	930.24	2474.08	1261.4	525.94	736.16	381.7	963.7
IL-6	Ctrl						SC-26196 5uM						SC-26196 15uM
RPMI	1303.65	1675.75	1056.4	341	254.45	1200.5	1718.95	1947.5	929.35	396.2	234	915.55	1100.6	2212.7	1090.75	640.75	415.75	1318
BCG	3917.65	5919.25	1842	1918.3	2265.8	1519.65	3893.1	4091.7	1438.5	764.95	660.6	1113.8	2781.25	2421.85	866.15	816.1	452.75	1934.3

## Sheet: Fig2D
Figure 2D
TNFa	Ctrl									GSK2033 5uM
RPMI	491.29	727.49	1365.3	1767.92	2441.4	272.34	1491.24	1113.66	2824.02	564.96	483.54	1064.36	1487.16	1115.56	156	1387.3	786.26	1439.02
BCG	988.97	510.67	1629.47	2554.1	5216.28	1307.36	2861.16	2233.24	1240.48	773.97	391.39	1591.41	1322.92	1905.94	642.88	1139.04	1234.14	682.96
IL-6	Ctrl									GSK2033 5uM
RPMI	573.92	696.86	700.2	1090.95	1511.05	863.55	834.55	799.5	1087.85	580.88	676.7	517.52	1522.3	1452.95	708.85	787.75	312.55	710.2
BCG	1002.38	792.68	949.54	2482.15	8023.1	2325.85	2373.2	3712.4	2344.05	890.58	653.04	805.76	1635.55	2928.1	729.1	959.95	1010.2	909.2

## Sheet: Fig3A
Figure 3A
TNFa	Ctrl									Aspirin 0.5 mM
RPMI	491.29	727.49	1365.3	1767.92	2441.4	272.34	1491.24	1113.66	2824.02	875.1	851.7	2049.24	2813.16	3476.24	363.62	5586.1	3362.46	3267.28
BCG	988.97	510.67	1629.47	2554.1	5216.28	1307.36	2861.16	2233.24	1240.48	1365.3	855.59	2989.65	4978.72	6797.32	1474.18	5568.72	2380.7	1637.92
IL-6	Ctrl									Aspirin 0.5 mM
RPMI	573.92	696.86	700.2	1090.95	1511.05	863.55	834.55	799.5	1087.85	618.92	750	601.7	1223.05	2660.95	1116.35	1911.35	1227	1249.5
BCG	1002.38	792.68	949.54	2482.15	8023.1	2325.85	2373.2	3712.4	2344.05	942.96	942.96	1323.44	4509.1	8026.2	2277.9	4822.75	2596.15	3188.6
TNFa	Ctrl												FR122047 300nM												FR122047 30nM
RPMI	877.78	2070.64	459.73	794.41	1152.05	841.52	1535.17	1325.66	350.65	102.6	105.82	1181.7	633	1843.48	359.33	894.42	1668.31	941.75	1473.09	1281.44	194.94	84.55	134.93	1917.65	545.68	1413.65	416.27	882.06	1516.56	809.17	1380.51	1238.03	228.8	78	107.95	802.93
BCG	611.24	582.52	129.4	1581.31	1824.29	851.67	448.23	2641.58	113.19	104.71	263.82	321.91	670.81	544.67	137.11	1540.18	1340.86	1260.04	529.46	2376.05	85.34	163.04	330.78	567.54	466.54	382.11	93.1	1059.83	1333.6	982.42	300.76	1621.48	78	164.58	223.19	486.64
IL-6	Ctrl												FR122047 300nM												FR122047 30nM
RPMI	252.72	763.2	779.8	785.72	697	598.28	978.26	1340.58	518.7	100.74	206.02	1348.74	232.9	654.48	736.76	1407.4	1407.4	598.28	977.64	1168.62	406.2	133.76	166.18	1036.9	239.42	510.68	612.1	857.06	1332.38	605.22	723.92	1327.68	558.12	156.48	195.16	1141.56
BCG	528.46	958.78	958.02	4821.16	4011.44	729.3	1064.5	1978.88	599.58	223.14	370.72	1191.42	795.58	872.28	1053.1	4002.86	3420.38	821.36	1192.88	2180.26	495.12	464.58	490.66	1374.18	535.1	639.96	910.78	2841.9	3599.7	938.24	696.54	1818.96	517.58	402.28	409.88	1206.72
TNFa	Ctrl						Celecoxib 1 M						Celecoxib 50 M
RPMI	2125.18	1881.24	410.94	1400.96	528.56	863.06	1278.92	1149.84	257.32	1135.02	960.88	1583.22	3114.98	1929.58	235.9	1474.6	272.74	1010.14
BCG	5285.18	5475.5	1694.64	2609.4	3542.5	740.86	4148.28	3954.18	1616.92	1812.2	1961.1	887.44	5283.4	5680.66	1792.44	1975.4	1555.9	722.38
IL-6	Ctrl						Celecoxib 1 M						Celecoxib 50 M
RPMI	1539.75	3321.8	1482.4	721.15	252.75	417.1	1303	2596.65	1151.55	487.6	267.25	498.35	2254.35	2940.7	1137.15	647.1	0	340.55
BCG	4002.3	7658.8	2470.05	2465.8	5590.45	1487.2	4006.25	5789.6	2148.1	1329.85	2767.3	1324.1	5560.3	9637.3	2243.1	1487.2	1582.5	989
TNFa	Ctrl									Itraconazole 5 M									Itraconazole 10 M
RPMI	500.92	612.45	1908.47	2125.18	1881.24	410.94	1400.96	528.56	863.06	1238.82	755.49	2521.7	2265.14	2314.38	311	1481.34	1022.52	1728.2	1343.13	1701.81	3191.36	2052.06	1562.04	272.86	3589.22	1420.96	1854.5
BCG	1111.86	285.33	2547.84	5285.18	5475.5	1694.64	2609.4	3542.5	740.86	1549.35	423.27	3403.24	4235.12	5382.46	1474.36	2556.46	2105.06	1334.8	1960.09	584.06	4407.87	4892.26	2693.24	1505.64	3628.16	1250	1407.62
IL-6	Ctrl									Itraconazole 5 M									Itraconazole 10 M
RPMI	625.94	506.46	533.02	1539.75	3321.8	1482.4	721.15	252.75	417.1	946.7	515.26	580.88	1309.8	2820.7	1201.15	1005.35	583.6	678.85	1092.58	849.8	583.22	1417.65	2062.75	828.65	1600.55	827.45	1027.2
BCG	1266.18	435.7	1675.04	4002.3	7658.8	2470.05	2465.8	5590.45	1487.2	1859.86	893.54	2849.52	4347.45	7940.5	2169.4	2507.2	1493.1	1753.15	2006.46	1321.16	2618.02	4816.75	3867.1	2451.35	3281.8	1132	1703.9

## Sheet: Fig3B
Figure 3B
4h
COX1	COX2
0.61329	93.3859
1.43579	66.0576
1.15438	70.2939
1.11635	27.1688
1.32958	17.7614
1.9923	15.6243

## Sheet: Fig3D
Figure 3D
TNFa	PGE2				IL-6	PGE2
Ctrl	100 pM	10 pM			Ctrl	100 pM	10 pM
4409.8	874.94	2735.14			727.2	568.75	930.15
2374.84	674.8	2271.16			650.7	489.3	949.8
597.08	360.12	674.8			684.2	381.55	612.3
1355.65	530.3	972.9			2045.3	1202.55	1384.65
3495.68	1594.7	3177.67			2791.85	1658.05	2154.45
6883.29	3610.55	5678.21			2103.95	1617.5	1846.15

## Sheet: Fig4A
Figure 4A
TNFa	Ctrl									Zileuton 10M									Zileuton 100M
RPMI	500.92	612.45	1908.47	1767.92	2441.4	272.34	1491.24	1113.66	2824.02	800.36	296.33	1272.35	1673.26	1032.82	168.42	1861.34	1069.18	2217.24	389.68	321.33	1436.51	2130.04	1352.18	434.74	1861.34	894.82	1761.94
BCG	1111.86	285.33	2547.84	2554.1	5216.28	1307.36	2861.16	2233.24	1240.48	1036.95	281.62	1740.37	2462.56	2869.22	581.48	1790.06	901.42	841.34	916.78	211.27	2345.88	2058.62	1505.1	703.7	2668.38	1875.76	1432.54
IL-6	Ctrl									Zileuton 10M									Zileuton 100M
RPMI	625.94	506.46	533.02	1090.95	1511.05	863.55	834.55	799.5	1087.85	708.78	429.38	542	1150.5	2180.05	1109.3	903.55	618.55	857.7	439.92	688.12	497.72	1790.2	1767.65	1023.9	897.85	403.45	667.65
BCG	1266.18	435.7	1675.04	2482.15	8023.1	2325.85	2373.2	3712.4	2344.05	1125.22	784.38	1286.48	3370.05	4884.25	1181.6	1787.3	954.35	1021.3	861.4	688.12	1326.92	2375.8	3499.75	1248.8	2588.6	1958.15	1985.2
TNFa	Ctrl									ML355 2 M									ML355 20 M
RPMI	625	702.99	2345.29	1767.92	2441.4	272.34	1491.24	1113.66	2824.02	702.99	489.36	1740.46	1321.06	1425.04	232.96	2068.9	1050.08	2500	577.46	616.76	1611.57	1375.42	1218.72	209.56	1374.42	1050.08	2389.08
BCG	633.23	637.34	2629.32	2554.1	5216.28	1307.36	2861.16	2233.24	1240.48	852.12	1300.1	2790.09	2233.16	3960.92	708.42	2146.16	1699.42	1221.44	631.17	967.24	3429.18	2521.56	3081.08	1225.82	2225.22	1570.64	1177.08
IL-6	Ctrl									ML355 2 M									ML355 20 M
RPMI	587.24	946.46	766.02	1090.95	1511.05	863.55	834.55	799.5	1087.85	597.16	911.46	861.28	1182.75	2465.75	676	1015.75	575.3	1026.85	554.28	787.98	868.16	1051.3	2409.9	1068.75	740.25	655.4	1255.1
BCG	883.68	2048.1	1403.12	2482.15	8023.1	2325.85	2373.2	3712.4	2344.05	994.34	1434.34	1704.9	3204.85	8226	1424.15	1717.4	2286.1	1991.95	835.58	1491.44	1244.36	2682.85	5269.65	1856.4	1878.3	2214.5	1749
TNFa	Ctrl									PD146176 10 M
RPMI	500.92	612.45	1908.47	2125.18	1881.24	410.94	1400.96	528.56	863.06	766.68	1156.73	2675.64	2637.16	2320.92	177.98	2076.1	1617.48	4612.16
BCG	1111.86	285.33	2547.84	5285.18	5475.5	1694.64	2609.4	3542.5	740.86	976.91	608.88	3640.17	3784.44	5581.3	1062.46	1968.26	5035.3	1826.28
IL-6	Ctrl									PD146176 10 M
RPMI	625.94	506.46	533.02	1539.75	3321.8	1482.4	721.15	252.75	417.1	630.78	688.12	677.92	1409.95	3446.3	723.7	800.8	519.75	1199.1
BCG	1266.18	435.7	1675.04	4002.3	7658.8	2470.05	2465.8	5590.45	1487.2	1056.88	1335.54	1555.74	4918.65	10786.9	1590.5	1821.6	8868.25	3961.9

## Sheet: Fig4B
Figure 4B
TNFa	5-HETE				IL-6	5-HETE
Ctrl	300 nM	30 nM	3nM		Ctrl	300 nM	30 nM	3nM
4628.92	6209.04	6496.54	6195.5		707.55	939.8	1103.25	750.05
5637.84	5353.98	6222.6	6276.96		889.45	1053.35	717	1244.95
1250	2024.12	2367.76	1676.54		838.7	234.4	721.75	1162.45
1011.66	1583.21	1482.34	1932.2		1579.05	1560.4	1643.9	2421.2
3585.22	3894.56	3267.67	3889.17		1689.85	1189.95	874.65	1950.35
5457.76	6582.96	5265.86	5784.93		1834.8	1513.6	1275.95	1438.1
TNFa	7-HDHA				IL-6	7-HDHA
Ctrl	5 M	1 M	0,1 mM		Ctrl	5 M	1 M	0,1 M
3404.96	4604.46	4987.5	5690.04		548.75	721.75	852.6	1126
6168.44	5572.88	6775.94	6691.52		921.5	1008	1162.45	1039.75
992.22	1615.64	1362.06	1646.08		367.85	548.75	323.65	871.05
657.84	1536.9	2134.94	1448.87		1285.55	1689.85	1541.7	2038.2
1718.65	3504.2	3808.94	2974.78		950.45	1447.55	1541.7	1579.05
2846.39	4058.86	4986.72	5217.17		1086.1	933.2	1381.05	1170.95
TNFa	LTB4				IL-6	LTB4
Ctrl	10 nM	1 nM			Ctrl	10 nM	1
4628.92	7264.12	7470.2			707.55	1017.05	1094.15
5637.84	5050.1	6496.54			889.45	792.25	1012.5
1250	992.22	1362.06			838.7	679	834.1
1011.66	1361.41	1541.11			1579.05	1671.5	1643.9
3585.22	3514.26	3439.2			1689.85	1771.75	1616.2
5457.76	5364.54	5080.41			1834.8	1606.9	1588.35

## Sheet: Fig4C
Figure 4C
TNFa	15-HETE				IL-6	15-HETE
Ctrl	3 M	0,3 M	0,03 M		Ctrl	3 M	0,3 M	0,03 M
3610	6790.06	6635.54	5624.84		447.2	796.9	980.75	958
5676.98	7032.26	7396.26	7679.36		989.8	1021.6	1121.45	1171.55
1229.54	1737.54	1839.48	2024.12		616.6	698.05	967.1	1035.2
1419.65	1465.59	1850.79	1553.73		1485.35	1968	2143	2299.5
2896.58	3370	3272.5	4205.45		1209.05	1579.05	907.8	1699
3529.39	4778.64	4966.86	4205.45		1494.75	1304.65	1256.8	1653.1
TNFa	17-HDHA				IL-6	17-HDHA
Ctrl	5 M	1 M	0,1 M		Ctrl	5 M	1 M	0,1 M
3404.96	7133.22	5716.22	5277.46		548.75	721.75	577.9	1008
6168.44	8741.26	8708.9	7366.78		921.5	1030.65	1254.15	1071.5
992.22	2221.06	1900.84	1890.6		367.85	958	838.7	740.65
657.84	1642.34	1591.65	1646.57		1285.55	2203.9	1976.8	2203.9
1718.65	2230.51	3745.59	4188.33		950.45	1643.9	1494.75	1352.45
2846.39	5162.05	4960.25	4505.37		1086.1	1228.15	1189.95	1475.9

[truncated: 14 more sheets: Fig4D, Fig5A, Fig5B, Fig5C, FigS1A, FigS1B, FigS2, FigS3, FigS4B,C, FigS4D, FigS5A, FigS5B, FigS6, FigS7]
